# Supplementary material for: Fluorescently Labeled PLGA Nanoparticles for Visualization In Vitro and In Vivo: The Importance of Dye Properties
Source: Pharmaceutics. 2021 Jul 27;13(8):1145. doi: 10.3390/pharmaceutics13081145 (PMC8399891; doi:10.3390/pharmaceutics13081145)
Supplement: Supplementary file 1 [file pharmaceutics-13-01145-s001.zip]

Archive with 1 entries (1 files):
- pharmaceutics-1286110-SM.pdf
